# Supplementary material for: Cerebral abscess secondary to post-esophageal dilation bacteremia: A case report with a pathophysiological association to consider
Source: Front Pediatr. 2026 Apr 27;14:1805960. doi: 10.3389/fped.2026.1805960 (PMC13158208; doi:10.3389/fped.2026.1805960)
Supplement: Supplementary file 2 [file Table1.xlsx]

## Sheet: FINAL TABLE
Autor	No. cases	Age	Gender	No. dilations	Fever post-dilation	Days post-dilationn	Brain area	Abcess culture	Cause
Rontal et al. 1973 (17)	2	17a	M	Multiple	No	56	Right temporal lobe	Not reported	Sodium and potasium hydroxide
Kotler et al 1974 (28)	3	1a5m	F	Multiple	Si	180	Right frontal and temporal lobe	Staphylococcus Aureus coagulase +	Sodium hydroxide
		2a	F	Not reported	Not reported	150	Not reported	Not reported	Sodium hypochlorite
		1a6m	F	Multiple	si	270	Left frontal lobe	Not reported	Sodium hydroxide
Leahy et al 1977 (29)	2	6a	M	Not reported	si	Not reported	Left temporal-parietal lobe	Streptococcus group B and Staphylococcus epidermidis	Sodium hypochlorite
		4a	F	3	Not reported	Not reported	Right lateral lobe	Staphylococcus Aureus	Sodium hypochlorite
Golladay et al. 1980(13)	1	6a6m	M	8	si	3	Left posterior temporal lobe	Staphylococcus Aureus	Sodium hypochlorite
Gallegos et al. 1982(31)	1	6a6m	M	10	Not reported	Not reported	Left frontal-temporal lobe	Haemophilus influenza y Streptococcus pneumoniae	Sodium hydroxide
Schlitt et al. 1985 (10)	3	1a5m	M	2	si	95	Left parietal lobe	Bacteroides melaninogenicus, neisseria and peptococcus sp.	Sodium hypochlorite
		3a6m	F	8	si	90	Right parietal lobe	Bacteroides melaninogenicus, microaerophilic streptococcus	Sodium hypochlorite
		4a	M	3	si	215	Left frontal lobe	H paraphrophilus	Sodium and potasium hydroxide
Neuman et al. 1986 (14)	1	1a4m	M	9	Not reported	9	Right frontal-parietal lobe	Streptococcus viridans	Sodium hypochlorite
Bautista C. et al. 1988(32)	2	3a	M	11	si	6	Left parietal lobe	Not reported	Sodium and potasium hydroxide
		1a6m	M	3	Not reported	21	Two right parietal occipital lobes	Not reported	Sodium and potasium hydroxide
Lui et al 1988(16)	2	5a	M	4	Not reported	7	Right parietal lobe	Sterile	Sodium hydroxide
		1a4m	M	7	si	Not reported	Multiple abcesses both hemispheres	Peptostreptococcus anaerobic	Sodium hypochlorite
Djupesland et al 1991(33)	1	62a	F	25	si	8	Right frontal lobe	Streptococcus milleri	Sodium hydroxide
Lopez-Candel et al 1993(34)	2	5a	M	10	si	Not reported	Left temporal lobe	Streptococcus viridans	Sodium hydroxide
		3a	M	19	No	Not reported	Right occipital lobe	Streptococcus "m-g intermedius"	Sodium and potasium hydroxide
Ersahin Y et al 1995 (35)	1	6a	M	8	Not reported	Not reported	Left frontal and right parietal lobe	Not reported	Sodium hydroxide
Appignani et al 1997 (36)	1	2a	Not reported	Multiple	si	15	Right frontal-parietal lobe	Not reported	Sodium hydroxide
Thapar et al. 2003 (37)	1	23a	F	5	si	Not reported	Mutliples bifrontal abcesses	Klebsiella	Sodium and potasium hydroxide
Gaini et al. 2008 (38)	1	59a	F	22	Not reported	6	Left frontal lobe and talamic	Streptococcus alfahemolyticus	Sodium hydroxide
Hofmeyr et al. 2008 (39)	1	2a	M	4	no	Not reported	Left frontal and right parietal lobe	Streptococcus milleri, Haemophilus aphrophilus	Sodium and potasium hydroxide
Aslan et al 2017 (40)	1	8a	M	Multiple	Not reported	15	Right temporal lobe	Sterile	Nitric acid
Welling et al 2020 (41)	1	7a	M	4	Not reported	Not reported	Right frontal lobe	Streptococcus viridans	Sodium hydroxide
